# Supplementary material for: Extracellular ATP Induced S-Phase Cell Cycle Arrest via P2Y Receptor-Activated ERK Signaling in Poorly Differentiated Oral Squamous Cell Carcinoma SAS Cells
Source: Life (Basel). 2021 Nov 2;11(11):1170. doi: 10.3390/life11111170 (PMC8624497; doi:10.3390/life11111170)
Supplement: Supplementary file 1 [file life-11-01170-s001.zip]

Archive with 1 entries (1 files):
- life-1400831-supplementary.pdf
